# Supplementary material for: Impact of mandatory vaccination against serogroup C meningococci in targeted and non-targeted populations in France
Source: NPJ Vaccines. 2022 Jun 29;7:73. doi: 10.1038/s41541-022-00488-8 (PMC9243022; doi:10.1038/s41541-022-00488-8)
Supplement: Supplementary file 1 — Supp Table 1 [file 41541_2022_488_MOESM1_ESM.xlsx]

## Sheet: Feuil1
id	year	clonal_complex (MLST)
40408	2016	ST-11 complex
40410	2016	ST-11 complex
41222	2016	ST-461 complex
41224	2016	ST-11 complex
41578	2016	ST-11 complex
41580	2016	ST-11 complex
41583	2016	ST-11 complex
41586	2016	ST-11 complex
41587	2016	ST-11 complex
41671	2016	ST-11 complex
41675	2016	ST-11 complex
41732	2016	ST-11 complex
41793	2016	ST-11 complex
41794	2016	ST-11 complex
41798	2016	ST-11 complex
41799	2016	ST-11 complex
41801	2016	ST-11 complex
41804	2016	ST-11 complex
41809	2016	ST-11 complex
41813	2016	ST-11 complex
41815	2016	ST-11 complex
41816	2016	ST-11 complex
41821	2016	ST-11 complex
41853	2016	ST-11 complex
41854	2016	ST-11 complex
41855	2016	ST-461 complex
41859	2016	ST-11 complex
41861	2016	ST-11 complex
41870	2016	ST-11 complex
41872	2016	ST-11 complex
42037	2016	ST-11 complex
42038	2016	ST-11 complex
42039	2016	ST-11 complex
42040	2016	ST-11 complex
42047	2016	ST-11 complex
42053	2016	Non-assigned
42193	2016	ST-11 complex
42196	2016	ST-11 complex
42203	2016	ST-11 complex
42210	2016	ST-11 complex
42212	2016	ST-334 complex
42442	2016	ST-11 complex
42757	2016	ST-11 complex
42761	2016	ST-162 complex
42764	2016	ST-11 complex
42766	2016	ST-11 complex
42768	2016	ST-11 complex
42770	2016	ST-11 complex
42772	2016	ST-11 complex
42774	2016	ST-11 complex
42780	2016	ST-11 complex
42781	2016	ST-11 complex
42879	2016	ST-11 complex
42881	2016	ST-11 complex
42883	2016	ST-11 complex
43926	2016	ST-11 complex
43991	2016	ST-11 complex
43992	2016	ST-11 complex
44003	2016	ST-11 complex
44432	2016	ST-11 complex
44437	2016	ST-11 complex
44995	2016	ST-11 complex
45333	2016	ST-11 complex
45334	2016	ST-11 complex
45340	2016	ST-11 complex
45344	2016	ST-11 complex
45353	2016	ST-11 complex
46087	2016	ST-11 complex
46089	2016	ST-11 complex
46097	2016	ST-11 complex
46105	2016	ST-11 complex
46110	2016	ST-11 complex
46113	2016	ST-11 complex
46367	2016	ST-11 complex
46736	2016	ST-11 complex
46737	2016	ST-11 complex
47052	2016	ST-11 complex
49245	2016	ST-11 complex
49254	2016	ST-11 complex
49256	2016	ST-11 complex
49296	2016	ST-11 complex
49299	2016	ST-11 complex
49303	2016	ST-11 complex
49306	2016	ST-11 complex
49308	2016	ST-11 complex
49309	2016	ST-11 complex
49310	2016	ST-11 complex
49316	2016	ST-11 complex
49317	2016	ST-11 complex
50443	2016	ST-11 complex
50787	2016	ST-11 complex
50870	2016	ST-103 complex
51004	2016	ST-11 complex
51014	2016	ST-11 complex
51094	2016	ST-11 complex
51097	2016	ST-11 complex
39606	2017	ST-11 complex
39611	2017	ST-11 complex
39615	2017	ST-11 complex
39617	2017	ST-11 complex
51025	2017	ST-11 complex
51026	2017	ST-11 complex
51032	2017	ST-11 complex
51195	2017	ST-11 complex
51197	2017	ST-11 complex
51198	2017	ST-11 complex
51201	2017	ST-11 complex
51207	2017	ST-11 complex
51208	2017	ST-11 complex
51541	2017	ST-32 complex
51542	2017	ST-11 complex
51543	2017	ST-11 complex
51544	2017	ST-11 complex
51558	2017	ST-11 complex
51641	2017	ST-11 complex
51642	2017	ST-11 complex
51649	2017	ST-11 complex
51652	2017	ST-11 complex
52133	2017	ST-11 complex
52136	2017	ST-11 complex
52137	2017	ST-11 complex
52173	2017	ST-11 complex
52175	2017	ST-11 complex
52177	2017	ST-11 complex
52426	2017	ST-11 complex
52428	2017	ST-11 complex
52778	2017	ST-9316 complex
52779	2017	ST-11 complex
52780	2017	ST-11 complex
52792	2017	ST-11 complex
52794	2017	ST-11 complex
53012	2017	ST-11 complex
53013	2017	ST-11 complex
53016	2017	ST-11 complex
53017	2017	ST-11 complex
53023	2017	ST-11 complex
53026	2017	ST-11 complex
53028	2017	ST-11 complex
53029	2017	ST-461 complex
53030	2017	ST-11 complex
53428	2017	ST-11 complex
53435	2017	ST-11 complex
53523	2017	ST-11 complex
53525	2017	ST-11 complex
53533	2017	ST-11 complex
53535	2017	ST-11 complex
53536	2017	ST-11 complex
53643	2017	ST-11 complex
53681	2017	ST-11 complex
53683	2017	ST-23 complex
53686	2017	ST-11 complex
53688	2017	ST-11 complex
53689	2017	ST-11 complex
53817	2017	ST-11 complex
53819	2017	ST-11 complex
54546	2017	ST-11 complex
54549	2017	ST-11 complex
54552	2017	ST-11 complex
54554	2017	ST-11 complex
54638	2017	ST-11 complex
54640	2017	ST-11 complex
54643	2017	ST-11 complex
54645	2017	ST-11 complex
54647	2017	ST-11 complex
55595	2017	ST-11 complex
55596	2017	ST-41/44 complex
55597	2017	ST-103 complex
56223	2017	ST-11 complex
56379	2017	ST-11 complex
56384	2017	ST-11 complex
56387	2017	ST-11 complex
56389	2017	ST-11 complex
56392	2017	ST-11 complex
56435	2017	ST-11 complex
56437	2017	ST-11 complex
56444	2017	ST-11 complex
56448	2017	ST-11 complex
56457	2017	ST-11 complex
56611	2017	ST-11 complex
56612	2017	ST-11 complex
56613	2017	ST-11 complex
56614	2017	ST-11 complex
56623	2017	ST-11 complex
56624	2017	ST-11 complex
56625	2017	ST-11 complex
56626	2017	ST-11 complex
56628	2017	ST-11 complex
56631	2017	ST-11 complex
56632	2017	ST-11 complex
56761	2017	ST-11 complex
56762	2017	ST-11 complex
56765	2017	ST-11 complex
57080	2017	ST-11 complex
57081	2017	ST-11 complex
57086	2017	ST-11 complex
57259	2017	ST-11 complex
57262	2017	ST-269 complex
57280	2018	ST-11 complex
57282	2018	ST-11 complex
57599	2018	ST-11 complex
57611	2018	ST-11 complex
57613	2018	ST-11 complex
57616	2018	ST-11 complex
57617	2018	ST-11 complex
57626	2018	ST-11 complex
57627	2018	ST-11 complex
57628	2018	ST-11 complex
57629	2018	ST-11 complex
57929	2018	ST-11 complex
57935	2018	ST-11 complex
57937	2018	ST-11 complex
57947	2018	ST-11 complex
58094	2018	ST-11 complex
58098	2018	ST-11 complex
58101	2018	ST-11 complex
58106	2018	ST-11 complex
58108	2018	ST-11 complex
58121	2018	ST-11 complex
58793	2018	ST-11 complex
58796	2018	ST-11 complex
58800	2018	ST-11 complex
58801	2018	Non-assigned
58808	2018	ST-11 complex
58945	2018	ST-11 complex
58951	2018	ST-11 complex
58961	2018	ST-11 complex
58962	2018	ST-11 complex
58963	2018	ST-11 complex
59513	2018	ST-11 complex
59515	2018	ST-11 complex
59520	2018	ST-11 complex
59529	2018	ST-11 complex
59535	2018	ST-11 complex
59986	2018	ST-11 complex
59990	2018	ST-11 complex
59991	2018	Non-assigned
60003	2018	ST-11 complex
60006	2018	ST-11 complex
60464	2018	ST-11 complex
60466	2018	ST-11 complex
60472	2018	ST-167 complex
60473	2018	ST-11 complex
60476	2018	ST-11 complex
61222	2018	ST-11 complex
61230	2018	ST-11 complex
61239	2018	ST-10217 complex
61316	2018	ST-11 complex
61317	2018	ST-11 complex
61321	2018	ST-32 complex
61322	2018	ST-32 complex
61326	2018	ST-11 complex
61528	2018	ST-11 complex
61529	2018	ST-11 complex
61531	2018	ST-11 complex
61538	2018	ST-11 complex
61540	2018	ST-11 complex
61903	2018	ST-11 complex
61905	2018	ST-11 complex
83657	2018	ST-11 complex
83665	2018	ST-11 complex
83926	2018	ST-11 complex
83930	2018	ST-11 complex
83942	2018	ST-11 complex
84037	2018	ST-11 complex
84039	2018	Non-assigned
84146	2018	ST-11 complex
84374	2018	ST-11 complex
84392	2018	ST-11 complex
84491	2018	ST-11 complex
46131	2019	ST-11 complex
46189	2019	ST-11 complex
63984	2019	ST-11 complex
63988	2019	ST-11 complex
71390	2019	Non-assigned
71392	2019	ST-11 complex
71399	2019	ST-11 complex
71821	2019	ST-11 complex
71828	2019	ST-269 complex
84812	2019	ST-11 complex
85102	2019	ST-11 complex
85112	2019	ST-11 complex
85318	2019	ST-11 complex
85321	2019	ST-11 complex
85322	2019	ST-11 complex
85327	2019	ST-11 complex
85332	2019	ST-103 complex
85339	2019	ST-11 complex
85341	2019	ST-11 complex
85521	2019	ST-11 complex
85783	2019	ST-11 complex
85784	2019	ST-11 complex
85785	2019	ST-11 complex
85789	2019	ST-11 complex
85791	2019	ST-11 complex
85882	2019	ST-11 complex
86930	2019	ST-11 complex
86938	2019	ST-11 complex
86943	2019	ST-11 complex
86944	2019	ST-11 complex
86947	2019	ST-11 complex
89000	2019	ST-11 complex
89001	2019	ST-11 complex
89559	2019	ST-11 complex
91633	2019	ST-11 complex
91639	2019	ST-11 complex
92604	2019	ST-11 complex
92606	2019	ST-11 complex
93472	2019	ST-11 complex
93476	2019	ST-11 complex
94142	2019	ST-11 complex
94144	2019	ST-11 complex
94154	2019	ST-11 complex
94155	2019	ST-11 complex
